# Supplementary material for: A new class of antibacterials, the imidazopyrazinones, reveal structural transitions involved in DNA gyrase poisoning and mechanisms of resistance
Source: Nucleic Acids Res. 2018 Mar 10;46(8):4114–28. doi: 10.1093/nar/gky181 (PMC5934680; doi:10.1093/nar/gky181)
Supplement: Supplementary Data [file gky181_supp.zip]

Archive with 2 entries (2 files):
- IPYII_Suppl_REVISIONS_WithCorrections3.docx
- IPYs_SUPPLEMENTARY_figures_REVISIONS_WithCorrections3.pptx
